# Supplementary material for: Association mapping of important agronomic traits in Mucuna pruriens (L.) DC
Source: Bot Stud. 2024 Aug 19;65:26. doi: 10.1186/s40529-024-00421-3 (PMC11333416; doi:10.1186/s40529-024-00421-3)
Supplement: Supplementary file 2 — Supplementary Material 2 [file 40529_2024_421_MOESM2_ESM.xlsx]

## Sheet: Sheet1
Botanical Studies
Association mapping of important agronomic traits in Mucuna pruriens (L.) DC.

## Sheet: Table S1
Supplementary Table S1. Details of M. pruriens accessions used for the association analysis along with collection locations and geographic affiliations before filtration.
Sl. No.	Botanical Variety	Accession No.	Location of collection	Geographical region	Latitude	Longongitude
1	M. pruriens var. utilis	IC-185926	NBPGR, Delhi	Eastern India	09058’ N	76052’ E
2	M. pruriens var. pruriens	IC-265577	NBPGR, Delhi	Eastern India	09058’ N	76052’ E
3	M. pruriens var. utilis	IC-369144	Jharkhand	Eastern India	23074’ N	84050’ E
4	M. pruriens var. utilis	IC-391885	Orissa	Eastern India	21065’ N	85063’ E
5	M. pruriens var. utilis	IC-392241	Jharkhand	Eastern India	23078’ N	86043’ E
6	M. pruriens var. utilis	IC-392850	Orissa	Eastern India	22006’ N	86040’ E
7	M. pruriens var. utilis	IC-471870	NBPGR, Delhi	Eastern India	28062’ N	77023’ E
8	M. pruriens var. utilis	IC-471876	NBPGR, Delhi	Eastern India	28062’ N	77023’ E
9	M. pruriens var. pruriens	500191-OR	Orissa	Eastern India	20027’ N	85084’ E
10	M. pruriens var. pruriens	500192-OR	Orissa	Eastern India	20018’ N	85062’ E
11	M. pruriens var. pruriens	500193-OR	Orissa	Eastern India	21094’ N	86072’ E
12	M. pruriens var. pruriens	500194-OR	Orissa	Eastern India	21094’ N	86072’ E
13	M. pruriens var. pruriens	500195-OR	Orissa	Eastern India	21063’ N	85058’ E
14	M. pruriens var. pruriens	500196-OR	Orissa	Eastern India	20047’ N	85012’ E
15	M. pruriens var. pruriens	500197-WB	West Bengal	Eastern India	26071’ N	88043’ E
16	M. pruriens var. pruriens	500199-WB	West Bengal	Eastern India	26070’ N	88080’ E
17	M. pruriens var. pruriens	500113-MH	Maharashtra	West-Central India	20000’ N	73077’ E
18	M. pruriens var. pruriens	500172-MH	Maharashtra	West-Central India	16041’ N	74013’ E
19	M. pruriens var. pruriens	500173-MH	Maharashtra	West-Central India	16036’ N	73076’ E
20	M. pruriens var. pruriens	500174-MH	Maharashtra	West-Central India	16098’ N	73030’ E
21	M. pruriens var. pruriens	500175-MH	Maharashtra	West-Central India	16098’ N	73030’ E
22	M. pruriens var. pruriens	500176-MH	Maharashtra	West-Central India	17092’ N	73067’ E
23	M. pruriens var. hirsuta	500177-MH	Maharashtra	West-Central India	17075’ N	74010’ E
24	M. pruriens var. hirsuta	500178-MH	Maharashtra	West-Central India	20027’ N	75013’ E
25	M. pruriens var. pruriens	500182-MH	Maharashtra	West-Central India	21001’ N	75056’ E
26	M. pruriens var. hirsuta	500183-MH	Maharashtra	West-Central India	20007’ N	77000’ E
27	M. pruriens var. pruriens	500184-MH	Maharashtra	West-Central India	21045’ N	78058’ E
28	M. pruriens var. pruriens	500187-MH	Maharashtra	West-Central India	19009’ N	77027’ E
29	M. pruriens var. pruriens	500190-MH	Maharashtra	West-Central India	16041’ N	74013’ E
30	M. pruriens var. utilis	500101-KA	Karnataka	Southern India	13014’ N	77062’ E
31	M. pruriens var. utilis	500108-KA	Karnataka	Southern India	13014’ N	77062’ E
32	M. pruriens var. hirsuta	500109-KA	Karnataka	Southern India	13056’ N	75038’ E
33	M. pruriens var. pruriens	500110-KA	Karnataka	Southern India	13033’ N	77010’ E
34	M. pruriens var. hirsuta	500111-KA	Karnataka	Southern India	13033’ N	77010’ E
35	M. pruriens var. pruriens	500112-KA	Karnataka	Southern India	12018’ N	76042’ E
36	M. pruriens var. hirsuta	500126-KA	Karnataka	Southern India	15027’ N	75005’ E
37	M. pruriens var. pruriens	500129-KA	Karnataka	Southern India	14048’ N	74012’ E
38	M. pruriens var. pruriens	500130-KA	Karnataka	Southern India	14042’ N	74004’ E
39	M. pruriens var. hirsuta	500131-KA	Karnataka	Southern India	17012’ N	77008’ E
40	M. pruriens var. hirsuta	500132-KA	Karnataka	Southern India	18057’ N	77039’ E
41	M. pruriens var. hirsuta	500133-KA	Karnataka	Southern India	17043’ N	77012’ E
42	M. pruriens var. hirsuta	500134-KA	Karnataka	Southern India	15016’ N	76026’ E
43	M. pruriens var. hirsuta	500135-KA	Karnataka	Southern India	17047’ N	77043’ E
44	M. pruriens var. utilis	500188-KA	Karnataka	Southern India	13014’ N	77062’ E
45	M. pruriens var. hirsuta	500189-KA	Karnataka	Southern India	12018’ N	76042’ E
46	M. pruriens var. hirsuta	500142-KA	Karnataka	Southern India	17043’ N	77012’ E
47	M. pruriens var. hirsuta	500144-AP	Andhra Pradesh	Southern India	18003’ N	78018’ E
48	M. pruriens var. hirsuta	500145-AP	Andhra Pradesh	Southern India	18039’ N	78010’ E
49	M. pruriens var. hirsuta	500146-AP	Andhra Pradesh	Southern India	18039’ N	78010’ E
50	M. pruriens var. hirsuta	500147-AP	Andhra Pradesh	Southern India	18039’ N	78010’ E
51	M. pruriens var. hirsuta	500148-AP	Andhra Pradesh	Southern India	18040’ N	78010’ E
52	M. pruriens var. hirsuta	500149-AP	Andhra Pradesh	Southern India	18089’ N	78010’E
53	M. pruriens var. hirsuta	500150-AP	Andhra Pradesh	Southern India	19005’ N	78045’E
54	M. pruriens var. hirsuta	500151-AP	Andhra Pradesh	Southern India	19005’ N	78045’E
55	M. pruriens var. hirsuta	500152-AP	Andhra Pradesh	Southern India	18048’ N	79009’E
56	M. pruriens var. hirsuta	500153-AP	Andhra Pradesh	Southern India	18028’ N	79006’ E
57	M. pruriens var. hirsuta	500154-AP	Andhra Pradesh	Southern India	16° 4' N	78° 52' E
58	M. pruriens var. hirsuta	500165-AP	Andhra Pradesh	Southern India	17° 13' N	77° 34' E
59	M. pruriens var. hirsuta	500166-AP	Andhra Pradesh	Southern India	15040’ N	78047’ E
60	M. pruriens var. utilis	500159-PY	Pondicherry	Southern India	11° 54' N	79° 48' E
61	M. pruriens var. pruriens	500162-PY	Pondicherry	Southern India	11° 54' N	79° 48' E
62	M. pruriens var. pruriens	500163-PY	Pondicherry	Southern India	11° 54' N	79° 48' E
63	M. pruriens var. pruriens	500164-PY	Pondicherry	Southern India	11° 54' N	79° 48' E
64	M. pruriens var. hirsuta	500115-TN	Tamil Nadu	Southern India	9° 56'N	78° 7'N
65	M. pruriens var. hirsuta	500120-TN	Tamil Nadu	Southern India	9° 56'N	78° 7'N
66	M. pruriens var. hirsuta	500121-TN	Tamil Nadu	Southern India	9° 56'N	78° 7'N
67	M. pruriens var. hirsuta	500122-TN	Tamil Nadu	Southern India	9° 56'N	78° 7'N
68	M. pruriens var. hirsuta	500136-TN	Tamil Nadu	Southern India	10004’ N	77045’ E
69	M. pruriens var. pruriens	500137-TN	Tamil Nadu	Southern India	10047’ N	79010’ E
70	M. pruriens var. pruriens	500138-TN	Tamil Nadu	Southern India	10038’ N	78082’ E

## Sheet: Table S2
Supplementary Table S2. Details of SSR primer pairs used in the study before filtration.
Sl. No.	Marker ID	Forward Primer	Reverse Primer
1	MPU_04	CGGAAAGTAGTTCTCATTCAA	TTGTTGCTCTGATGATTTCTT
2	MPU_06	GCATTTCAAATAAACGTCAAC	TTGACACAATTTGACAGAGGT
3	MPU_07	AATGGATCCCTTTTCTCTATG	TATTGGAATAGATCCCCTTGT
4	MPU_08	CTGCAGGAGGAACTGTTG	TGCTGTGTATAATTTGCAATG
5	MPU_09	ACACCCAGTATCTTCCTCTTC	TTGTGCTTTTGATTCTTTAGG
6	MPU_10	CCTTCCCTTTAGATGTGAAAT	ACATTGATAGCAGTGGAGAAA
7	MPU_12	AGGAGAGAGAGTGAAATTGGA	ACAACGTGAACAGAGAGAGAA
8	MPU_14	GACTCCAACTCCTCCTTCA	ACTGTTGTTGTTGCTGATGTT
9	MPU_15	GAAGAGGAGGTTCAGAACAGT	GCATCAGATACAACAAAGGAG
10	MPU_16	ATTCTACAATCACGCATCATC	TTTGATGCATAGAAAAGGAGA
11	MPU_18	GCATTCTCTGGACATACAAAC	GGGAAAATCTGAGAAGAAAAA
12	MPU_19	CAAAGCTAGCATTAGAAGCAG	AAAAATACGTAAAAGGGATGG
13	MPU_20	TCGTTTCGTTTTCGTTTACTA	GATTTGAACTGGGGAAAAA
14	MPU_21	TAATAAGCTTGATCGTGATGC	AGCATTCATTGTAAGCAGAAG
15	MPU_22	CACGTTTGTAGGGTAAGATCA	TTTTTGGAACAAAAGAGTGTG
16	MPU_23	CTAGCATTCTTCTTTGGATCA	CAAAGCCACTTAAGAGAGAGA
17	MPU_24	GGTGTTATTTGTGTGAATTGG	ACCAATATTTTGCTCTTTTCC
18	MPU_25	ACAGTTTTGATCCATTTTCCT	ACAAAATTGATGCAGCTTTAG
19	MPU_27	ACAGTTTTGATCCATTTTCCT	ACAAAATTGATGCAGCTTTAG
20	MPU_29	ATTCCTCCAAAACACAGTACC	GTGGGATAGGATTAGAAGCAT
21	MPU_30	AGTTAAAACTCACCCACCCTA	TGGAGGTGAGTGAATAGATGA
22	MPU_31	AGTACATGGGGATAGAGCAAT	GGTGTCTTTTCTCTCCTCACT
23	MPU_32	ACGTAACCGTATTCGCTCT	GCAGAGTACATGGGACACA
24	MPU_33	TGTTCTGCTGTAGTCCTCAAT	CAAATTTGCAGAAAAGGTATG
25	MPU_37	TGGTCTCTCTAAACGACAGAG	AATAAGCATGCAGAGAGAGTG
26	MPU_38	GATGTTAAGGTTGTCATCCAA	CCACCCCTTCTCTATAAATCT
27	MPU_39	AGTGGCAACTATATGACGGTA	GAGTCACAACCAAATAGCTCA
28	MPU_40	GCTACATATGGAATTGATTGG	AGATAAGGGACGAAAAATCAG
29	MPU_42	CAAAGATGACGAAGATGGATA	TCTTTCAACTCAATCTTCCAA
30	MPU_43	GTCTAGGGTGGCTTTGTAGAC	CAACACCCACCAAATCTAGTA
31	MPU_44	GTTCTGTATTCGTGTTGGATG	TGTCTCTCTTTTGTTTCTTCCT
32	MPU_45	ATCTCTGTCTCTGTCCCTTTC	GCGATCTCTCTCTTTCTCTCT
33	MPU_46	TAGGAGACCCAATTAGAGGAG	CCGTAACAACACATCCTTAAA
34	MPU_47	GTTCACCACATCCATTATGAC	ACCACACACACACATACACAC
35	MPU_48	GGTGGAGACCTTACACAATATG	CACCTCCAGTTTATTCACCTC
36	MPU_49	GGAGGATAAAAGTGCTTCATT	ACCGTCCTCTTAATTGTTGAT
37	MPU_51	ATCGTTTGTCAACCATTAGAG	ATAATTATCACCCCACAAGGT
38	MPU_52	AAGGAAAGCATATGAAAGGAG	ATTCCTCCAATTCTATCTCGT
39	MPU_54	TCTCTCAACCAGTATCTCACC	CCACTGAACAACTCATGGTAT
40	MPU_56	GTAGGTGAACTTGTTGTTGGA	TTCCTTTGTCTCTCTTCAAAA
41	MPU_57	TATCGATCTCAATTCCCATAA	TCTCTCTCTAAAGCCCAAAAC
42	MPU_58	CACTCTCAGTGAGTCTTCTGG	GAATGCTTGAGGCATAGAAG
43	MPU_59	GAGGTGTTGAAGAAGTGTGAG	ATTCCCACCATTCTCATTAGT
44	MPU_60	CTCTGTCCAACTCCTGAAGAT	CTACATCGCAACCGACAC
45	MPU_62	ATGAATGACTTGTTCCATGAT	GCAAGATGAAGTCATAAATCG
46	MPU_63	GGATCTTCTAAACCCGTTATC	AGCAAAAACAAAGTGGTAGTG
47	MPU_64	GCTTTCTATGAATGACTGCAT	AATTTCCAACCATGGATTAAG
48	MPU_65	CCAGTTTAGCTTGCACATACT	CCAATAGGCGAATTATATGAC
49	MPU_66	GAAGAAAGAGAGGCAGAGAAC	ACAACAACAACAACCAACAAC
50	MPU_68	GGGTTAGGGTTACGGAAA	GCGATACTTCCTTTTCAAGTC
51	MPU_69	GAACTTCTTCCAGAAACCAAT	CTTTCCCTTTATCCACTTTTC
52	MPU_71	GGATCAGAAGAAGGGTTAGAA	CTTCTCTCTCTCAGCCACAC
53	MPU_72	AAGAGCGATAGAGGAAGACAT	TGAAGTAGATTGGCAGGTTAG
54	MPU_73	CGATATAGCACCAGAAATAGC	AGTAACGCTTTCTCTCTCCTC
55	MPU_75	GATTTGCCAGATTTGATTCTT	GTGTCTGTCTATCTGGAATCG
56	MPU_78	TGAAGAGCTTTCAAAGTGAAG	GAACGAATTTTTAGGGTGATT
57	MPU_80	ACCAGAAAGGTAAAGCTCTCA	TTTTTGTTACTCTCCAAGCAG
58	MPU_81	TTCTATCGGAGAAGAAGTCG	CACACCTCTCTCTCTCTCTCTC
59	MPU_83	CACTCATGGAAGGTTCTAGGT	CTCATTTTGCTTTTCAAGAGA
60	MPU_85	GAGTGCTAACAAGCTCAAGAA	AGGGTTCTTCTTCTTCATCAC
61	MPU_87	CTAAACCTGTTGAGACAAGGA	CAGACACATTTCAACAAGATG
62	MPU_88	GGAACTGGGTATGAGGTATTT	AGATGAGACCCCATTTGTTAC
63	MPU_89	ATAGCTCCGATTACCCAAAT	CACCCATTTCTCTCTTTCTCT
64	MPU_90	TTCCAAACAGTGGTCATAATC	TGTATTGCTGTTGGTAAGGAT
65	MPU_91	CAGGTTCCCTGAATCTAAAAG	AAACCATTCACGACAAAGATA
66	MPU_92	CGGTCGTAGTAATCGCTTC	GGTTTTGCTCTGTTTTCTCTT
67	MPU_94	AGTATTTGAACGAGAGGCTTT	ATCGTCGTCTTCTTCTTCTTC
68	MPU_95	ATTCTTCAGGTTTGCCACT	TCTTCTTGAGAATGGAGAACA
69	MPU_96	CTCCTCTGAATACACAGCATC	TAACAGGTCCAAGAGTTCTCA
70	MPU_98	TGCCTTATGAGGAATCTTACA	GTATTTCCCCTTGTTCATCTT
71	MPU_99	ACTGCAGAATGGAACTTTGTA	TAAAAGCCCTACTCAAAATCC
72	MPU_100	GGGTACGGATAAAGAGATGAT	CACAACATTCATTTGATTGAC
73	MPU_101	TGGAAATAGGAATGAGTTTGA	TATAAGAAAATCCCGTTGTCA
74	MPU_102	GAGAGAACTTCAATTCCCCTA	GCTTGTTCATGTTTCTTTGTC
75	MPU_106	GGAGAAATCAAATAGGTCGTC	AGTTCAAACCTAACCGAACTC
76	MPU_107	CGTATTTGTTGAACAGGATGT	GTCTCTCCTACCTCGATCAGT
77	MPU_108	GGCATAGATACTGAACGAGAA	GCAGAGAAAATACAAAACCTG
78	MPU-110	CGAGCATGTAGTAAGGGAAG	TAACATTTGAAAGCTGGCTAC
79	MPU_111	CATCAACCTTATTCGACTCAT	AGTTCCTCCGTTACGTCAT
80	MPU-113	TATCGGTATAGGTGAAGGTCA	AGCTTCCTTAGTTGACGGTAT
81	MPU_114	GTCTCTTTCACTCTTCCGTTT	GCAAGGTCTCTTTCACTCTTT
82	MPU_115	AAAGGCAATTGAGATCTAAGAA	CCTTTGTCTCCTCTTTCTTTC
83	MPU_119	GGGTTTGACAGGAAGTACAA	ACTTCCTAGAGCTTCCACTGT
84	MPU_120	AATGGTTCATTCTCCTTTTTC	TTGAAGATGAGGTGTATGAGG
85	MPU_121	TCATCACCATCACCATCAC	GATATCTGCCAGGTCCATC
86	MPU_122	TTCCTCGTGGAGATACAGATA	TGATGCATGCTATGATTAGAA
87	MPU_123	TTGTGCTGTTGTTATGATTGA	CTTTGTTTAAAACTGAACCA
88	MPU_124	CCTTCCCTTTAGATGTGAAAT	ACATTGATAGCAGTGGAGAAA
89	MPU_125	AGGAGAGAGAGTGAAATTGGA	ACAACGTGAACAGAGAGAGAA
90	MPU_130	TCTATGGGTTTGTCCTCATC	CATTTTTCCACAATCACTTTC

## Sheet: Table S3
Supplementary Table S3. Eigen vector and Eigen values of the first five principal components (PCs) for phenotypic traits.
Traits	Abbreviation	PC1	PC2	PC3	PC4	PC5
Hundred seed weight	HSW	0.963	-0.032	-0.076	-0.023	-0.11
Seed width	SW	0.947	-0.032	-0.097	0.032	0.032
Seed length	SL	0.941	-0.002	-0.103	0.017	0.178
Seed Thickness	ST	0.911	-0.096	-0.176	-0.08	0.036
Pod length	PodL	0.883	-0.062	0.004	0.004	-0.057
Pod width	PodW	0.657	-0.147	0.479	0.22	-0.033
Inflorescence length	IL	-0.034	0.917	0.103	0.02	0.098
Flower buds per inflorescence	FBpI	-0.133	0.905	0.051	-0.004	0.19
No. of pods per plant	NPpPt	-0.102	0.82	0.179	-0.039	-0.26
No. of pods per cluster	NPpC	-0.079	0.812	0.01	-0.187	-0.099
Seed yield per plant	SYpPt	0.617	0.632	0.032	0.077	-0.243
Flower length	FL	0.424	0.575	-0.42	-0.017	0.315
Total carbohydrate	TCr	0.307	0.024	0.776	-0.135	-0.334
Pdicel length	PedL	-0.063	-0.141	-0.003	0.752	-0.127
Total protein	TPr	-0.127	0.408	-0.222	0.61	-0.163
L-DOPA	LDp	0.043	0.076	0.596	0.206	0.714
Eigenvalue		5.464	3.95	1.515	1.098	0.996
% of Variance		34.152	24.686	9.468	6.861	6.228
Cumulative %		34.152	58.838	68.306	75.167	81.395

## Sheet: Table S4
Table S4 Allelic data for 90 SSR markers
Marker	MPU_4	MPU_6	MPU_7	MPU_8	MPU_10	MPU_12	MPU_14	MPU_15	MPU_16	MPU_18	MPU_19	MPU_20	MPU_21	MPU_22	MPU_23	MPU_24	MPU_25	MPU_27	MPU_29	MPU_30	MPU_31	MPU_32	MPU_33	MPU_37	MPU_38	MPU_39	MPU_40	MPU_42	MPU_43	MPU_44	MPU_45	MPU_46	MPU_47	MPU_48	MPU_49	MPU_51	MPU_51	MPU_52	MPU_54	MPU_56	MPU_57	MPU_58	MPU_60	MPU_62	MPU_63	MPU_64	MPU_65	MPU_66	MPU_68
IC-185926		165						160	157	175		164	282	273	173	162	189	181	183	151	201	162	136	175	337	264	443	235	235	462		243	228	235	248	225, 229	205	237	181			233		140	271, 274	267			238
IC-265577	167	165	170	170	169	157	156	160	157	175	175	164	282	273	173	162	189	181	183	151	201	162	136	175	337	264	446	228	235		287	243	228	261	248	229	205	237	217	269	232	233	221	140	274	267	224	245	238
IC-369144		165	173	175		157		157	157	175	175	164	282	271	173	162	191	181	183	151	201	162	136	175	334	264	446	228, 235	224	456	287	243, 258	228	261	248	229	205	234	208		232	233			274	265	226	245	238
IC-391885	167	165	170	170, 175	169		156	157	157	175	175	164	282	273	167	162	189	181	183	151	201	162	136	175	334	264	443	235	235	456	287	243, 258	228	235, 261	248	229	205	231, 237	217	269	232	231	219	140	274	263		245
IC-392241	161	156, 165	170	170	169	157	156	160	157	175	175	164	282	273	173	162	189	181	183	151	201	162	136	175	337	264	446	235	235	462	287	243, 258	228	235	248		205	237		269	232	233	219	140	274	267	224	245	238
IC-392850	167	165	170	170	169		159	160	157	175	175	164	282	273	173	162	189	181	183	151	201	162	136	175	337	264	446	235	235	462	287	243	228	235	248	229	205	237	208		232	233	221	140	274	267		245	238
IC-471870	167	165	167	170	169	157	159	160	157	175	175	164	282	273	173	162	189	181	183	151	201	162	136	175	337	264	446	235	235	462	287	243, 258	228	235	248	227	205	237	208	269	232	233	221	140	274	267	226	245	238
IC-471876		165	167	175		157	156	157	157	175	175	164		273	173	162	189	181	183	151	201		136		337	264	446		235		287	243	225			229	205	237	208	271	229	233	221	140	274	263	226	245	238
500101-KA		165	167		163			160	157	175						160		181	183	151	201		136			268	447		235		289		228	261	248	229	207		208		232	233			274	263	220		238
500108-KA		165	170			157		149	148	175			282	271	173	150	187	181	183	151	207	162	136	175	337	264		230	235		289		228	261	245		207	237	187		232	233				263	220		238
500109-KA	161, 167	165	170	170		157	159	157	157	175	177		282	271	176	162		181	183	151	207	162	136	175	334	264	447	224	235	456	289, 291	243	228	261	245	227, 229	205	234, 237		269	232	233	221, 223	140	274	265	220	242, 245	238
500110-KA	161	165	170	170	163	157	159	157	157	175	177, 185	164	282	269	173	162		181	183	151	201	162	136	175	334	264	443	230	235	456	287	243, 258	228	261	248	227	205	234, 237	217	269	232	233	223	140	271	267	220	242	238
500111-KA	161, 167	156	170	170	169, 179	157	159	149	154	175	177	164	282	271		162		181	183	151		162	136		334	264	443	235	224	456	287	243, 258	228	261	245	225, 229	205	240	187	269	232	231	223	140	271	265	220	242, 245	238
500112-KA	161	165	170	170, 175	169	157	159	157	157	175	175	164	282	269	173	162		181	183	151	201	162	136	175	334	264	443	224	235	456	289, 291	243, 258	228	261	248	225	205, 207	237	208	269	232	231	223	140	271	265	220	245	238
500115-TN	161, 167	165	170	170	169	157	159	157	157	175	175	164	282	269	167	160		181	183	151	201,	162	136	175	334	264	443	226	235	456, 462	289	243	228	261	248	225, 229	207	231, 237	190, 217	269	232	231	219, 221	140	274	263	224	245	238
500120-TN		165	170	170	163	157		157	157	175	175	164	282	271	173	162		181199	183	151	201,179	162	136	175	334	264		224	235	456	291	243	228	261	245	229	205	237			232	233	219		274	267	220, 224	245	238, 240
500121-TN	161	165	170	170	169	157	159	160	160	175	175	164	282	271, 179	173	162	179	181	183	151	207	162	136	175	337	264	443	228	235	456	289	243, 258	228	235, 261	245	229	205	237	197	269	232	233	219	140	271	263	224	245	238
500122-TN		165	170	170	169	157	156	157	160	175	175, 177	164	282	273	173	162	187	181	183	151	207	162,194	136	172,198	337	264	443	226	235		287	243, 258	225	235, 261	245	225	205	237	181, 217	269	229	233	219, 223	140	271	263	220	242	238
500126-KA	161	165	170	170	169	157	156	149	160	175	177	164	282, 194	273, 196	173,194	162, 194		181,194	183,194	151,194	207	162	136	175	337	264	443	224	235	462	289	243, 258	228	261	245	225, 229	205	231, 237	181, 208		232	231	219	140	271	263	220, 226	242, 245	238
500129-KA		165	170			157		157	157	175			282	271, 194	173	162		181	183	151,194	201	162	136	175	334	264		224	235	456	291		228	261	245	225	205	234, 237	217		232	233			271	267			238
500130-KA	167	165	167	170	169		156	160	157	175	175, 177	164	282, 194	269	173	160	189	181,198	183,198	151,194	201	162,194	136	175,198	337	268	446	224	235	462	289	243	228	235, 261	248	229	205	237	208	271	232, 235	233	221	140	274	263	226	245	238
500131-KA	161, 167	165	170	168, 170	169	161	159	157	160	172, 175	175, 179	164, 166	280	273	173,194	162, 194	194	181,194	183,194	151	201	162	136	175		264	446	224	235		289	243	228	261	248	225, 229	205	237	190, 208	269	232	233	217, 221	140	274		226		238
500132-KA	167	165	170	170	169	161	156	157	160	175	177	164	282	273	173	162		181	183	151	201	162	136	175		264	446	224	224, 235	456	289	243	228	235, 261	248	225, 229	205	234, 237	217	269, 271	235	233	221	140	274	267	220, 226	245	238
500133-KA	161	165	170	170	169, 179	157	156	160	160	175	177	164	282	269	173	162	189	181	183	151	207	162	136	175	334	264	443	224	224	462	289	243, 258	228	261	245	227	205	234, 237	217	269	235	233	223	140	271	263	220	242
500134-KA	161			170	169, 179	157	159		154	175	175	164	282	273	173	162	185	181	183	151	201	162	136	175		266	443	224	224		289	243	228	261	248	225	205		181	269	235		223	140	274		226	242	238
500135-KA	161	165	170	175	169	161	156	157	160	175	175	164	282	273	173	162		181	183	151	201	162	136	175		264	443	226, 228	235	456	289	243, 258	228	261	248	225	205	234, 237	181	269	232	233	223	140	271	267	220	242	238
500136-TN	161	165	170		169	157	156	160	157	175			282	273	173	162		181	183	154	207	162	136	175	337	264	443	228	235	456	289		228	261	248		205	237	181		232	233				263	224		238
500137-TN		165	170	168		157		160	157	175	175	164	282	273	173	162		181	183	154	207	162	136	175	334	264	443	224	235	456	2893	243, 258	228	261	248	227	205	237	217	269	232, 235	233	219	140	271	263	220	242	238
500138-TN	161		170	170		161	156	160	160	175	177	164	282	269	173	162	187	181	183	151	207	162	136	175		264	443	224	224		289	243, 258	228	226	248	227	205	237	217	269	235	233	223	140	271	267	220	242	238
500142-KA	161	165	170	170	169	157		149	160	175	175	164	282	269	173	162	187	181	183	151	207		136	172		264	443	222	235	456	289	243	228	261	245	225, 227	205	234, 237	181	269	235	233	223	140	274	267	220, 226		238
500144-AP		165	170	170	163	157	156	157	160	175	179	164	282	271	173	162		181	183	151	207	162	136	175	334	264	443	224	235	462	289	243, 258	228	261	245	225	205	237	217	269	226	233	223	140	271	263	220	245	238
500145-AP		156	170			157	156, 159	149	157	175	175, 179	164	282	273	173	162	187	181	183	151	201		136	175	337	264	443	224	235	462	289, 291	243, 258	228	235, 261	248		205	234, 237	217	269	232, 235	233	221, 223	140	271	265	220	245	238
500146-AP	161	165	170, 173	168	169		159	157	157	175	175	164	282	271	173	162		181	183	151	201	162	136	172	334	264		228	235	456	289	243, 258	228	261	245		205	237	217	269	232, 235	233	221	140	271	267	220	242	240
500147-AP			170			157		149	160				282	273	173	162		181	183	154	201	162	136	175	334	264		228	235	456	289		228	226, 261	245		205	237			232	233							238
500148-AP	161	165	170		169	157	156, 159	157	160	175	175, 177	164	282	269	170	164		181	183	151	207	162	136	175		264	443	224, 235	224, 235		287, 291	243, 258	228	261	245	225	205	237	190, 217	269	232	233	223	140	271	267	220, 224	245	238
500149-AP		156, 165	170				156	157	157	175	171	164	282	269	173	162		181	183	151	201	162	136	175	337	264	443	235	224	456	287	243, 258	228	261	245	225	205	237	217	269	232	233	223	140	271	267	220	242	238
500150-AP		165	170					157	157	172	175		282	269	173	160		181	183	151	201	162	136	175		264		230	224	456	287		228	261	245		205, 207	234, 237			232	233			274	267		245
500151-AP	161	165	170	170	169	157	156	157	160	175	175	164		271	173	162		181	183	151	207		136	175		264	443	224	235		289, 291	243	228	261	245	225	205, 207	237	217		235	233	223	140	274	263	220, 226	242	238
500152-AP	161	165	170	170	169		156	157	157	175	175	164	282	269, 271	167,173	160	185, 187	181	183	151	201	162	136	175	334	264	446	224	235	456	289, 291	243, 258	228	261	248	229	205	231, 237	181	269		231, 233	223	140	271	265, 267	220		238
500153-AP	161	156, 165	170		169	157	156	157, 165	157	175	177	164	282	271	173	160		181	183	154	201	162	136			264	443	224	224, 235	456	289, 291	243	228	220	248	229	207	231, 237	217	269	232	231	219		271	265	220	242	238
500154-AP		165	170				156	157	157	175			282	269	173	162		181	183	151	201	162	136	175	334	264		222	224	456	289		228	220	248		207	231, 237			235	231				263	220, 226		240
500159-PY	161	165	170		169		159	157, 160	157	175		164	282	269	173,176		191	181	183	151	201,207	162	136	175		264		222	224		289	243	228	232	245		207				232		223		274	265, 267	226	242	238, 240
500162-PY	161, 163	165	170	170	169	157	159	160	157	175	175	164	282	273	173	162	187	181	183	151	207	162	136	172	334	264	443	224	224, 235	462	289	243	228	235	245		205, 207	237	217	269	226, 235	233	219	140	274	267	226	242, 245	238, 240
500163-PY	161, 167	165	170	170	169		156	149	154	175	175, 185	164	282	271	170	162	187	181	183	151	213	162	136	172	334	264	443	228	235	456	289	243	228	261	245		205	231, 240	181, 217	269	232	231, 233	219	140	274	265	220, 226	245	238
500164-PY	161	156	170	170		157	159	149, 157	154	175	175	164	282	271	170	162	187	181	183	151	213		136	172		264	443	228	235		289	243, 258	228	261	245	229	205	240	217	269	232	231	219	140	271	265	224	245	238
500165-AP	161	156	170	170	169		156, 159	149	154	175	177, 185	164	282	273	170	162	187	181	183	151	213		136	172	337	264	443	226	235	456	289	243, 258	228	261	245	225	205	231, 240	181, 217	269	232	231	219, 223	140	271	265	220, 224	242	240
500166-AP	161	156, 165	170	170	169	157	156	149, 157	154, 160	175	177	164	282	269, 271	170	162	187	181	183	151	207,213	162	136	172,175	334	264	443	226	235	456	289	243, 258	228	235	245		207	237, 240	217	269	232	231, 233	219	140	271	265267	220	242	238
500172-MH	161	165	170	168	169	157	159	165	157	172	177		282	269	173	162		181	183	151	207	162	136	175	334	264	446	224, 226	224, 235		287, 291	243	228	235, 261	245	225	205	237	190	269	232	233	217	140	274	267	226	242	238
500173-MH		165	170	170		157	156, 159	157	157				282	271	170	162		181	183	151	207	162	136	175	334	264	443	224	235	456	289		228	235, 261	245		205, 207	231, 237			232	231		140	274	265	220		238, 240
500174-MH	161	165	170	170	169		159	157	157	172	179	166	282	269	173	162		181	183	151	207	162	136	175	334			222	224	462	289	243, 258	228	220	245	225		234, 237		269	235	233	217		274	267	232	242	240
500175-MH	161	165	170	170	169	157	159	157	157	172	179		282	271	173	162		181	183	151	201	162	136	175	337	266	446	226	235	456	289, 291	243	228	235	248	225	205, 207	234, 237		269	232	233	217	140	274	267	232	242	240
500176-MH	161	165	170	168			159	157	157	172, 175	175, 177	164, 166	282	273	167	160	187	181	183	151	207	162	136	175	334	264	446	228	235	456	289	243	228	261	245	225, 229	205	234, 237	190	269	232	233	217, 223	140	271, 274	263	220, 226	245
500177-MH	167	165	170	170	169	157	156	157	157160	175	177	164	282		167,173			181	183	151	201	162	136	175	334	264	446		235	456	287	243	225	235, 261	248	229	205	234, 237	208	271	229	233	221	140	271	263	220	245	238
500178-MH	161	165	170	168, 170	169	157	159	157	157	175	175, 177	164	282	269	170	162		181	183	151	201	162	136	175	334	264	443, 447	224	224		289	243, 258	228	220	245	225	207	237	190	269	232	231	219	140	271, 274	267	226	242	240
500182-MH	163	156, 165	170, 173	170	169		156	149, 157	154, 160	175	175	164	282	269	173	158, 162	181	181	183	146,151	201	162	136	172,175	334	264	443	230	235	456	289, 291	243, 258	228	235, 261	245, 248	225	205, 207	237, 240	181, 217	269	232	233	223	140	271	265	226	242	238, 240
500183-MH		165	167	170			156	160	157	175	177	164	282	273	173	162	189	181	183	151	201	162	136	175	337	264	443	224	235	462	291	243, 258	228	261	248	225, 227	205	237	181, 217	269	232	233	219, 223	140	271	267	220, 226	245	238
500184-MH	161	165	170	170		157	159	157	157	175	175	164	282	271	176	164	183	181		154	207	162	136	175	337	264	443	230	235		287	243	228	261	245	229	205	237	181, 217	269	232	233	219, 223	140	274		220		238
500186-MH		156	170					145	154	178			282	271	170	162	187	181	183	154	213	162	136	172	334	264	443	230	235	456	291		228	261	245		205	231, 240			232	231		140		265			240
500188-KA	161	165	170	170	169	157	156, 159	157	157	175	175, 177	164	282	269	173	160		181	183	151	201	162	136	175	334	264	443	222	224	456	289	243, 258	228	235, 261	248	225	205	237	181, 217	269	232	233	219, 223	140	271	267	220	242	238
500189-KA		165	170	168, 170	169		156	157	157	175	177	164	282		173			181	183	151	201	162	136	175		264		218	248	456	297	243, 258	228	238	248	225	207	237				231	223	140	274	265	220	242
500190-MH		165	170	175	169	157	156	157	157	175	175	164		269	173	160	191	181		151	181,201	162	139	175	334	264	446	226	235	456	287	243, 258	225	261	248	229	205	234, 237	217	269	229	233	221	140	274	263	224		238
500191-OR	161	165	170	170	169	157	156, 159	149	157	175	175	164	282	269	173	160	189	181		151	181,201	162		175	337	264	443, 446	228	235	456	287	243, 258	228	261	248	229	205	237	208, 217	269	232	233	219, 221	140	271	267	220, 226	219	238, 240
500192-OR	161, 167	165	170	170	169	157	159	157	157	175	175, 177	164	282	269	173	162		181		151	181	162	136	175	334	264	443, 446	226	235	456	287	243	225	261	248		205	237	181, 208	269	232	233	217, 221	140	274	267	224, 226		240
500193-OR		156	170		169		159	160	154, 160	175	175	164	282		170	160		178	183	154	195	162	136	172	337	266	443	230	235	456, 462	287	243, 258	228	235, 261	250	229	205	234	217		232	233	219	140	271	263	220, 224	219	238
500194-OR	161	165	170	170	169	157	156	157	157	175	175	164	282	269	173	160		181	183	151	181,201	162	136	175	337	270	443	235	235	462	287	243, 258		235	251	229	205	237	217	269	232	233	219	140	271	263	220	219	238
500195-OR	161	165	170	170	169	157	159	157	157	175	175, 177	164	282	269	173	160	189	181		151	181,201	162	139	175	337	270	443	235	235	462	287	243	228	235	248	225, 229	205	237	181, 208	269	232	233	219, 223	140	271, 274	265	224	219, 223	238
500196-OR	161	165	170	170	163, 169	157	156		148, 157	175	175, 177	164	282	269	173	162	189	181		151	181,201	162	139	175		270	443	226	235	462	287	243, 258	225	261	248	229	205	234	190	269	232	233	219, 223	140	271	265	220, 226	219, 223	240
500197-WB		165	167			157		157	148, 157	175	179	164	282	271	173	160	185	181		151	181,201	162	136	172	337	264	446	226	235	462	287	258	225	235, 261	248	225	205				229, 232	233	217		274	263	220		238, 240
500199-WB	167		170, 173	170, 175	163, 169		159	160	148, 157	175	175	164	282	273	173	162	189	181	183	151	201	162	136	175	337	264		228	235	462	287	243, 258	228	261		229	207	237	208	271	232	233	219		274	267	226	245	238
[truncated: 41 more columns]

## Sheet: Table S5
Supplementary Table S5. Details of marker attributes based on 66 SSR markers retained after stringent filtration.
Sl. No.	SSR Markers	Na (Total number of alleles)	Ne (Effective number of alleles)	MAF (Major allele frequency)	PIC (Polymorphism information content)	Ho (Observed heterozygosity)	He (Expected heterozygosity)	I (Shannon's information index)	h (Nei's gene diversity)	HT (Total gene diversity)	HWE(Hardy-Weinberg Equilibrium)
1	MPU_06	2	1.24	0.83	0.24	0.08	0.19	0.33	0.26	0.26	***
2	MPU_14	2	1.97	0.56	0.37	0.07	0.49	0.68	0.49	0.49	***
3	MPU_15	4	2.13	0.64	0.33	0.07	0.51	0.91	0.44	0.47	***
4	MPU_16	4	1.83	0.61	0.36	0.16	0.39	0.74	0.43	0.45	***
5	MPU_18	3	1.4	0.88	0.19	0.04	0.19	0.32	0.13	0.14	***
6	MPU_19	5	2.25	0.53	0.37	0.22	0.51	0.92	0.43	0.49	***
7	MPU_20	2	1.16	0.94	0.09	0.05	0.11	0.19	0.07	0.07	***
8	MPU_22	5	2.65	0.69	0.33	0.04	0.61	1.05	0.4	0.42	***
9	MPU_23	5	1.83	0.71	0.33	0.07	0.42	0.82	0.34	0.36	***
10	MPU_24	6	1.98	0.73	0.31	0.05	0.48	0.84	0.4	0.4	***
11	MPU_27	5	1.09	0.94	0.1	0.04	0.08	0.17	0.07	0.07	***
12	MPU_30	4	1.2	0.84	0.23	0.05	0.16	0.33	0.21	0.22	***
13	MPU_31	6	2.13	0.62	0.35	0.17	0.52	0.87	0.36	0.4	***
14	MPU_37	3	1.42	0.79	0.28	0.06	0.29	0.48	0.3	0.3	***
15	MPU_39	4	1.35	0.88	0.18	0	0.24	0.44	0.26	0.27	***
16	MPU_40	3	1.84	0.68	0.34	0.08	0.44	0.69	0.43	0.47	***
17	MPU_42	7	3.83	0.69	0.34	0.08	0.73	1.49	0.24	0.32	***
18	MPU_43	3	1.55	0.71	0.32	0.07	0.33	0.52	0.33	0.35	***
19	MPU_45	5	1.98	0.67	0.34	0.19	0.39	0.69	0.25	0.44	***
20	MPU_46	2	1.74	0.59	0.37	0.57	0.42	0.61	0.48	0.48	**
21	MPU_47	2	1.39	0.9	0.17	0	0.25	0.4	0.25	0.27	***
22	MPU_48	6	2.01	0.57	0.37	0.22	0.5	0.85	0.48	0.5	***
23	MPU_49	4	1.78	0.54	0.37	0.03	0.42	0.64	0.31	0.43	***
24	MPU_51	3	2.05	0.65	0.35	0.18	0.49	0.82	0.35	0.44	***
25	MPU_52	4	1.76	0.5	0.38	0.35	0.43	0.77	0.44	0.49	***
26	MPU_54	6	2.95	0.64	0.35	0.29	0.66	1.24	0.44	0.44	***
27	MPU_57	4	1.64	0.69	0.34	0.07	0.37	0.65	0.35	0.37	***
28	MPU_58	2	1.42	0.74	0.31	0.03	0.28	0.44	0.32	0.34	***
29	MPU_59	2	1.37	0.74	0.31	0.1	0.26	0.42	0.28	0.31	***
30	MPU_60	4	3.04	0.73	0.31	0.26	0.66	1.19	0.32	0.36	***
31	MPU_62	2	1.83	0.59	0.37	0.16	0.45	0.64	0.41	0.46	***
32	MPU_63	2	1.85	0.53	0.37	0.09	0.46	0.65	0.46	0.49	***
33	MPU_64	3	2.69	0.68	0.33	0.03	0.62	1.03	0.42	0.42	***
34	MPU_65	4	2.75	0.71	0.31	0.25	0.62	1.08	0.35	0.37	***
35	MPU_68	2	1.53	0.74	0.31	0.11	0.33	0.5	0.39	0.39	***
36	MPU_72	3	1.62	0.7	0.33	0.08	0.32	0.48	0.23	0.31	***
37	MPU_73	3	1.5	0.78	0.29	0.13	0.31	0.51	0.31	0.32	***
38	MPU_78	3	2.04	0.58	0.37	0.05	0.51	0.78	0.47	0.48	***
39	MPU_80	2	1.23	0.91	0.15	0	0.17	0.3	0.16	0.16	***
40	MPU_81	3	1.12	0.88	0.19	0.02	0.1	0.19	0.18	0.19	***
41	MPU_83	2	1.1	0.93	0.13	0.01	0.09	0.17	0.09	0.09	***
42	MPU_85	3	1.43	0.83	0.24	0.11	0.24	0.43	0.23	0.24	***
43	MPU_87	4	2.94	0.54	0.37	0.08	0.66	1.2	0.49	0.5	***
44	MPU_88	4	1.67	0.63	0.36	0.1	0.38	0.61	0.36	0.41	***
45	MPU_89	3	1.77	0.71	0.32	0.07	0.42	0.63	0.43	0.45	***
46	MPU_90	4	3.29	0.75	0.3	0.59	0.69	1.27	0.22	0.27	***
47	MPU_92	5	1.53	0.74	0.31	0.21	0.32	0.62	0.4	0.41	*
48	MPU_94	3	2.39	0.68	0.34	0.25	0.57	0.96	0.34	0.42	***
49	MPU_96	2	1.47	0.71	0.33	0.17	0.29	0.45	0.34	0.36	***
50	MPU_98	3	1.37	0.9	0.17	0.02	0.23	0.39	0.26	0.3	***
51	MPU_99	3	1.32	0.82	0.25	0.11	0.23	0.44	0.33	0.34	***
52	MPU_100	3	1.36	0.81	0.26	0.03	0.26	0.45	0.34	0.34	***
53	MPU_101	4	1.87	0.61	0.36	0.19	0.45	0.76	0.47	0.47	***
54	MPU_102	3	1.12	0.92	0.13	0.03	0.09	0.17	0.18	0.18	***
55	MPU_106	2	1.32	0.87	0.2	0.08	0.17	0.25	0.14	0.16	***
56	MPU_107	5	2.99	0.67	0.33	0.14	0.64	1.19	0.41	0.42	***
57	MPU_108	3	1.04	0.93	0.12	0.02	0.04	0.09	0.08	0.08	***
58	MPU_111	5	2.32	0.51	0.37	0.22	0.56	1.05	0.48	0.49	***
59	MPU_114	2	1.27	0.91	0.14	0.02	0.19	0.33	0.22	0.25	***
60	MPU_115	2	1.23	0.81	0.26	0.13	0.19	0.33	0.3	0.3	**
61	MPU_121	3	1.27	0.83	0.24	0.02	0.19	0.32	0.29	0.29	***
62	MPU_122	2	1.03	0.94	0.1	0.03	0.03	0.06	0.07	0.07	ns
63	MPU_123	5	1.32	0.78	0.28	0.16	0.24	0.5	0.33	0.33	***
64	MPU_124	7	2.79	0.74	0.3	0.19	0.64	1.2	0.29	0.31	***
65	MPU_125	4	1.18	0.87	0.2	0.03	0.14	0.26	0.19	0.19	***
66	MPU_130	2	1.16	0.56	0.37	0.14	0.12	0.21	0.37	0.5	ns
	Minimum	2	1.03	0.5	0.09	0	0.03	0.06	0.07	0.07	-
	Maximum	7	3.83	0.94	0.38	0.59	0.73	1.49	0.49	0.5	-
	Average	3.52	1.78	0.73	0.29	0.12	0.36	0.62	0.32	0.34	-
	SE	0.17	0.08	0.02	0.01	0.01	0.02	0.04	0.01	0.02	-

## Sheet: Table S6
Supplementary Table S6. Marker-trait associations identified at a significance level of P < 0.05 with phenotypic variance explained (PVE)>10%.
Trait	Marker	P-value	Phenotypic variance explained (PVE%)
Inflorescence length	MPU_19	0.01189	16.54
	MPU_58	0.0045	14.72
	MPU_62	0.0455	10.53
	MPU_64	0.00644	13.88
	MPU_80	0.01113	11.42
	MPU_83	0.01239	11.07
Flower buds per inflorescence	MPU_19	0.00233	19.43
	MPU_64	0.01205	11.8
Flower length	MPU_19	0.00409	15.48
	MPU_58	0.00959	11.95
Pedicel length	MPU_57	0.00303	15.81
	MPU_62	0.01397	10.61
	MPU_80	0.00742	12.79
	MPU_94	0.00958	11.89
	MPU_98	0.00681	13.04
	MPU_122	0.00026	25.07
	MPU_125	0.01089	11.4
	MPU_130	0.00953	11.81
Pod width	MPU_60	0.01803	11.6
	MPU_89	0.02074	10.17
No of pods per cluster	MPU_19	0.00658	14.75
	MPU_59	0.018	10.77
	MPU_62	0.01583	12.01
	MPU_64	0.008	13.87
	MPU_107	0.01259	11.98
No of pods per plant	MPU_30	0.01939	10.29
	MPU_62	0.02502	10.72
	MPU_64	0.03645	10.06
	MPU_92	0.00613	14.8
Seed length	MPU_42	0.00435	15.43
	MPU_83	0.00499	14.94
Seed width	MPU_42	0.0052	15.61
	MPU_54	0.01477	13.41
	MPU_60	0.02505	10.7
	MPU_83	0.00255	18.48
	MPU_100	0.00815	18.07
Seed thickness	MPU_14	0.02739	10.6
	MPU_42	0.01169	12.11
	MPU_43	0.00568	13.29
	MPU_54	0.00504	15.15
	MPU_73	0.02589	10.27
	MPU_100	0.01194	13.27
Seed yield per plant	MPU_22	0.01493	11.16
	MPU_64	0.01813	10.85
	MPU_83	0.0001	31.12
	MPU_87	0.01548	10.94
Hundred seed weight	MPU_54	0.000288	26.7
	MPU_89	0.0011	20.27
	MPU_108	0.000768	22.08
	MPU_111	0.00278	16.85
Total protein	MPU_80	0.0279	11.08
	MPU_83	0.01775	12.92
